# Supplementary material for: Paenibacillus strains with nitrogen fixation and multiple beneficial properties for promoting plant growth
Source: PeerJ. 2019 Sep 23;7:e7445. doi: 10.7717/peerj.7445 (PMC6761918; doi:10.7717/peerj.7445)
Supplement: Supplemental Information 4 [file peerj-07-7445-s004.xlsx]

## Sheet: Wheat
Isolates	Plant length						Dry weigth
	Shoot (cm)	Average	Stdev	Root (cm)	Average	Stdev	Shoot (g)	Average	Stdev	Root (g)	Average	Stdev
Control	29.5	28.4	2.81603	16.5	17.8333	1.52753	0.0657	0.0708	0.00857496	0.0121	0.0135	0.00185203
	25.2			19.5			0.066			0.0128
	30.5			17.5			0.0807			0.0156
SZ-1b	35.7	35.0333	2.2745	16.7	18.4667	3.95769	0.0774	0.0801333	0.017065	0.0109	0.0115333	0.00468224
	36.9			23			0.0984			0.0165
	32.5			15.7			0.0646			0.0072
BJ-4	34	34.7333	1.27017	19	19.0667	1.10151	0.1321	0.133867	0.0136361	0.033	0.0334	0.00381576
	36.2			20.2			0.1483			0.0374
	34			18			0.1212			0.0298
SZ-10	35.3	32.4333	2.67644	20	19.8333	1.25831	0.0813	0.0841667	0.00412957	0.0155	0.0225667	0.00803077
	30			21			0.0889			0.0209
	32			18.5			0.0823			0.0313
SZ-15	26.5	25.1667	1.89297	15	15.3333	0.57735	0.0408	0.0429333	0.0046801	0.0127	0.0123667	0.0019218
	26			16			0.0483			0.0141
	23			15			0.0397			0.0103
SZ-14	30	32.5	2.5	30	27.5	2.17945	0.0618	0.0745667	0.01121	0.0171	0.0208667	0.00353034
	32.5			26			0.0791			0.0214
	35			26.5			0.0828			0.0241
YB-3	29.6	30.0333	0.83865	18.5	17.6667	1.04083	0.0697	0.0715333	0.0148352	0.013	0.00983333	0.00275379
	29.5			16.5			0.0577			0.008
	31			18			0.0872			0.0085
WF-6	31.5	33.3333	1.75594	18	17.1667	1.04083	0.0818	0.0802667	0.00722311	0.0145	0.016	0.00234307
	35			17.5			0.0866			0.0187
	33.5			16			0.0724			0.0148
JS-4	36	37.1667	1.60728	21.5	21.0667	1.20968	0.1254	0.1425	0.0148395	0.0266	0.0314667	0.00631295
	36.5			19.7			0.152			0.0386
	39			22			0.1501			0.0292
Positive control	29.1	29.9333	1.04083	22.5	23.1333	0.568624	0.1456	0.1341	0.0103591	0.0388	0.0379	0.00238118
	31.1			23.3			0.1255			0.0352
	29.6			23.6			0.1312			0.0397

## Sheet: Cucumber
Isolates	Plant length						Dry weigth
	Shoot (cm)	Average	Stdev	Root (cm)	Average	Stdev	Shoot (g)	Average	Stdev	Root (g)	Average	Stdev
Control	15	16.3333	2.3094	10	12.5	2.66271	0.2656	0.249267	0.0206904	0.0208	0.0231	0.00240624
	19			12.2			0.2562			0.0256
	15			15.3			0.226			0.0229
SZ-1b	18	17.3333	2.08167	12	12.9	2.28692	0.239	0.243133	0.00623084	0.0225	0.0198333	0.00236291
	15			11.2			0.2503			0.018
	19			15.5			0.2401			0.019
BJ-4	14	13.5	0.5	20	18.7667	1.25033	0.2052	0.213	0.0275412	0.0341	0.0279	0.00754453
	13.5			17.5			0.2436			0.0301
	13			18.8			0.1902			0.0195
SZ-10	25	24.5	0.866025	26.2	24.3	1.68226	0.6058	0.537933	0.0593028	0.0654	0.0571	0.0146366
	25			23			0.4961			0.0402
	23.5			23.7			0.5119			0.0657
SZ-15	13.5	13.3333	0.288675	13.2	13.3	2.15174	0.3592	0.3307	0.0274224	0.0404	0.0357	0.00546717
	13.5			11.2			0.3284			0.0297
	13			15.5			0.3045			0.037
SZ-14	23	21.8333	1.04083	16.5	17.3333	1.89297	0.4782	0.4111	0.0582804	0.0326	0.033	0.00262298
	21.5			16			0.3731			0.0358
	21			19.5			0.382			0.0306
YB-3	14	14	0.5	12.3	12.5333	0.251661	0.2249	0.244067	0.0283235	0.0208	0.0197333	0.00193477
	13.5			12.5			0.2307			0.0175
	14.5			12.8			0.2766			0.0209
WF-6	19	19.3333	0.57735	18.7	20.3	1.50997	0.2712	0.2663	0.00706612	0.0319	0.0280667	0.00366379
	20			21.7			0.2695			0.0246
	19			20.5			0.2582			0.0277
JS-4	15.7	14.8667	0.737111	19.8	18.7667	0.929157	0.1704	0.2381	0.0988214	0.016	0.0201667	0.00360879
	14.3			18.5			0.3515			0.0222
	14.6			18			0.1924			0.0223
Positive control	18.7	19.5333	0.737111	17.6	18.9333	1.35031	0.4515	0.438067	0.0510921	0.0277	0.0278	0.00365103
	19.8			20.3			0.4811			0.0315
	20.1			18.9			0.3816			0.0242

## Sheet: Tomato
Isolates	Plant length						Dry weigth
	Shoot (cm)	Average	Stdev	Root (cm)	Average	Stdev	Shoot (g)	Average	Stdev	Root (g)	Average	Stdev
Control	17	18.8333	1.75594	11	9.66667	1.52753	0.0495	0.0566667	0.0102442	0.0046	0.00383333	0.000680686
	19			8			0.0521			0.0036
	20.5			10			0.0684			0.0033
SZ-1b	16	17.3333	1.52753	9	9	1	0.0462	0.0490667	0.00295353	0.0027	0.00363333	0.000950438
	19			8			0.0521			0.0036
	17			10			0.0489			0.0046
BJ-4	29	31	3.04138	16.5	15	3.96863	0.1389	0.150133	0.00975722	0.0102	0.00906667	0.00155027
	34.5			18			0.1565			0.0073
	29.5			10.5			0.155			0.0097
SZ-10	23	24.8333	4.07226	11	12	0.866025	0.1043	0.124367	0.0364143	0.0123	0.0147333	0.00210792
	29.5			12.5			0.1664			0.016
	22			12.5			0.1024			0.0159
SZ-15	30	28.8333	1.04083	14.5	12.8333	1.44338	0.3061	0.2641	0.039538	0.0195	0.0165333	0.00270617
	28.5			12			0.2586			0.0159
	28			12			0.2276			0.0142
SZ-14	22	22.6667	1.1547	8	9.33333	1.1547	0.1404	0.131633	0.0124364	0.0115	0.014	0.00334515
	24			10			0.1371			0.0178
	22			10			0.1174			0.0127
YB-3	30	25	4.3589	15	13.8333	2.02073	0.1753	0.1404	0.0326501	0.0154	0.0117	0.00326956
	22			15			0.1106			0.0092
	23			11.5			0.1353			0.0105
WF-6	24	24.6667	2.5658	17	16.1667	1.44338	0.1378	0.120067	0.0255346	0.0161	0.0129	0.00277849
	22.5			17			0.0908			0.0115
	27.5			14.5			0.1316			0.0111
JS-4	15	18	3	8	8.8	1.47309	0.0422	0.0478333	0.00816721	0.0024	0.003	0.00087178
	21			7.9			0.0572			0.0026
	18			10.5			0.0441			0.004
Positive control	21.9	24.2	2.00749	12.2	12.5333	0.351188	0.1094	0.107733	0.00156312	0.046	0.0341333	0.0109569
	25.1			12.5			0.1063			0.032
	25.6			12.9			0.1075			0.0244
